# Supplementary material for: Phylogeographic History of Tomato Chlorosis Virus
Source: Viruses. 2025 Mar 22;17(4):457. doi: 10.3390/v17040457 (PMC12031228; doi:10.3390/v17040457)
Supplement: Supplementary file 1 [file viruses-17-00457-s001.zip › Table S1.xlsx]

## Sheet: Table S1
Table S1 Tomato chlorosis virus isolates used in this study
No.	Isolate	Country	Region	Region_Code	Host Origin	Collection_date	Accession No.
ToCV089	Tochigi	Japan:Tochigi	East Asia	EA	Solanum esculentum	2008	AB513443
ToCV068	IS17	South Korea	East Asia	EA	Lycopersicon esculentum	2013	KP114525
ToCV069	YG	South Korea	East Asia	EA	Lycopersicon esculentum	2013	KP114528
ToCV070	IS29	South Korea	East Asia	EA	Lycopersicon esculentum	2013	KP114529
ToCV071	JJ3	South Korea	East Asia	EA	Lycopersicon esculentum	2013	KP114533
ToCV072	JJ5	South Korea	East Asia	EA	Lycopersicon esculentum	2013	KP114534
ToCV073	JN1	South Korea	East Asia	EA	Lycopersicon esculentum	2013	KP114536
ToCV074	HP	South Korea	East Asia	EA	Lycopersicon esculentum	2013	KP114537
ToCV075	HS	South Korea	East Asia	EA	Lycopersicon esculentum	2013	KP137099
ToCV076	JJ	South Korea	East Asia	EA	Lycopersicon esculentum	2013	KP137101
ToCV084	XS	China: Taiwan	East Asia	EA	Solanum lycopersicum	19-Dec-2011	KY618797
ToCV088	Kuma1	Japan:Kumamoto	East Asia	EA	Solanum lycopersicum	2012-05	LC342729
ToCV086	Mie_1806	Japan	East Asia	EA	Solanum lycopersicum	2018	LC528263
ToCV090	TCG	Japan:Tochigi	East Asia	EA	Solanum lycopersicum	2008	LC711107
ToCV087	KGS	Japan:Kagoshima	East Asia	EA	Solanum lycopersicum	2020	LC711109
ToCV085	TN11	China: Taiwan	East Asia	EA	Solanum lycopersicum	1998	MF795557
ToCV077	BK2-2	South Korea	East Asia	EA	Solanum lycopersicum	27-Jun-2017	MG001345
ToCV078	BS-4	South Korea	East Asia	EA	Solanum lycopersicum	27-Jun-2017	MG001346
ToCV079	N-2	South Korea	East Asia	EA	Solanum lycopersicum	17-Jul-2017	MG001347
ToCV080	JN2	South Korea	East Asia	EA	Solanum lycopersicum	2013	MG813910
ToCV081	NS	South Korea	East Asia	EA	Solanum lycopersicum	2013	MG813911
ToCV082	Jangsu-tomato kr1	South Korea	East Asia	EA	Solanum lycopersicum	Apr-2021	MZ061723
ToCV083	ToCV-PAP-JJ6	South Korea: Jinju	East Asia	EA	Capsicum annuum var. gulosum	May-2023	OR865223
ToCV001	BJ	China: Beijing	East Asia	MC	Solanum lycopersicum	26-Oct-2012	KC311375
ToCV002	SDSG	China: Shangdong	East Asia	MC	Solanum lycopersicum	Oct-2012	KC709510
ToCV053	SDTADP	China: Shandong Dongping	East Asia	MC	Solanum lycopersicum	20-Oct-2012	KC812619
ToCV054	SDTAFC	China: Shandong Fangcun	East Asia	MC	Solanum lycopersicum	20-Oct-2012	KC812620
ToCV047	SDTAFC-Bemisia tabaci	China: Shandong	East Asia	MC	Bemisia tabaci	20-Oct-2012	KC812621
ToCV055	SDLC	China: Shandong Liaocheng	East Asia	MC	Solanum lycopersicum	20-Oct-2012	KC812622
ToCV059	SDTAMZ	China: Shandong Manzhuang	East Asia	MC	Solanum lycopersicum	20-Oct-2012	KC812623
ToCV003	Nanjing	China: Jiangsu	East Asia	MC	Lycopersicon esculentum	2014-05-12	KJ815045
ToCV035	HBCZ	China: Hebei Cangzhou	East Asia	MC	Solanum lycopersicum	03-Aug-2014	KP217195
ToCV036	HBHS	China: Hebei Hengshui	East Asia	MC	Solanum lycopersicum	03-Aug-2014	KP217196
ToCV037	HBLF	China: Hebei Langfang	East Asia	MC	Solanum lycopersicum	03-Aug-2014	KP217199
ToCV038	HBSJZ	China: Hebei Shijiazhuang	East Asia	MC	Solanum lycopersicum	03-Aug-2014	KP217200
ToCV066	ToCV-TJ6	China: Tianjin	East Asia	MC	Solanum lycopersicum	07-Aug-2014	KP219722
ToCV004	Tianjin	China: Tianjin	East Asia	MC	Solanum lycopersicum	11-Nov-2014	KP246844
ToCV039	HNAYHX	China: Henan Huaxian	East Asia	MC	Solanum lycopersicum	04-Aug-2014	KP264983
ToCV040	HNZZZM1	China: Henan Zhongmou	East Asia	MC	Solanum lycopersicum	04-Aug-2014	KP264984
ToCV041	HNZZZM2	China: Henan Zhongmou	East Asia	MC	Solanum lycopersicum	04-Aug-2014	KP264985
ToCV005	14HD-12	China	East Asia	MC	Solanum melongena L.	25-Sep-2014	KP335046
ToCV063	SDZB	China: Shandong Zibo	East Asia	MC	Solanum lycopersicum	22-Aug-2014	KR072213
ToCV006	Zhengzhou	China: Henan	East Asia	MC	Solanum lycopersicum	Aug-2014	KR150986
ToCV007	15HD-8	China	East Asia	MC	Solanum melongena L.	25-Sep-2014	KR184675
ToCV008	15-PG-9	China	East Asia	MC	Solanum melongena L.	25-Mar-2015	KT751008
ToCV062	SDQD	China: Shandong Qingdao	East Asia	MC	Solanum lycopersicum	06-Apr-2015	KT809400
ToCV043	LNDL	China: Liaoning Dalian	East Asia	MC	Solanum lycopersicum	15-Jul-2015	KU204707
ToCV045	NMHHHT	China: Neimeng Huhehaote	East Asia	MC	Solanum lycopersicum	15-Jul-2015	KU204709
ToCV042	JLCC	China: Jilin	East Asia	MC	Solanum lycopersicum	15-Aug-2015	KU306111
ToCV009	NGXJZ	China	East Asia	MC	Cucurbita moschata	03-Aug-2014	KX272755
ToCV064	SXJZ	China: Shanxi Jinzhong	East Asia	MC	Solanum lycopersicum	20-Aug-2016	KX853540
ToCV056	JD	China: Shandong Liaocheng	East Asia	MC	Vigna unguiculata L.	30-May-2016	KX900412
ToCV057	JD-H	China: Shandong Liaocheng	East Asia	MC	Vigna unguiculata L.	30-May-2014	KX987242
ToCV060	PD-KJ1	China: Shandong Pingdu	East Asia	MC	Cichorium endivia L.	15-Dec-2015	KY206012
ToCV061	PD-KJ2	China: Shandong Pingdu	East Asia	MC	Cichorium endivia L.	15-Dec-2015	KY206014
ToCV058	FQ-J	China: Shandong Liaocheng	East Asia	MC	Solanum lycopersicum	30-May-2014	KY471019
ToCV067	ToCV-YN	China: Yunnan	East Asia	MC	Solanum lycopersicum	20-Oct-2016	KY471138
ToCV048	Shandong 12-1	China: Shandong	East Asia	MC	Solanum melongena L.	01-Nov-2015	KY679886
ToCV049	Shandong 28-2	China: Shandong	East Asia	MC	Solanum melongena L.	01-Nov-2015	KY679887
ToCV050	Shandong 18-3	China: Shandong	East Asia	MC	Solanum melongena L.	01-Nov-2015	KY679888
ToCV044	LNLZ	China: Liaoning, Liaozhong	East Asia	MC	Solanum lycopersicum	18-Oct-2016	MF278016
ToCV046	ToCV-YL1	China: Shaanxi Yangling	East Asia	MC	Solanum lycopersicum	20-Nov-2016	MF346383
ToCV010	BB6	China	East Asia	MC	Solanum lycopersicum	21-Mar-2019	MN939023
ToCV011	EB1	China	East Asia	MC	Solanum lycopersicum	06-Apr-2017	MN939024
ToCV012	EB2	China	East Asia	MC	Solanum lycopersicum	14-Mar-2019	MN939025
ToCV013	EB6	China	East Asia	MC	Solanum lycopersicum	14-Mar-2019	MN939026
ToCV014	XMF3	China	East Asia	MC	Solanum lycopersicum	12-Apr-2017	MN939027
ToCV015	XMF4	China	East Asia	MC	Solanum lycopersicum	30-Mar-2017	MN939028
ToCV016	XMF5	China	East Asia	MC	Solanum lycopersicum	30-Mar-2017	MN939029
ToCV017	XMF7	China	East Asia	MC	Solanum lycopersicum	17-Apr-2017	MN939030
ToCV018	XMF8	China	East Asia	MC	Solanum lycopersicum	17-Apr-2017	MN939031
ToCV019	XS3	China	East Asia	MC	Solanum lycopersicum	14-Mar-2019	MN939032
ToCV020	XS5	China	East Asia	MC	Solanum lycopersicum	14-Mar-2019	MN939033
ToCV021	YRDR03	China	East Asia	MC	Solanum lycopersicum	27-Apr-2017	MN939034
ToCV022	YRDR12	China	East Asia	MC	Solanum lycopersicum	27-Apr-2017	MN939035
ToCV023	To-FQ	China	East Asia	MC	Solanum lycopersicum	2019	MN944403
ToCV024	To-Bemisia tabaci	China	East Asia	MC	Bemisia tabaci	2019	MN944404
ToCV025	To-Zucchini	China	East Asia	MC	Cucurbita pepo L.	2019	MN944405
ToCV026	To-FQ	China	East Asia	MC	Solanum lycopersicum	2019	MN944406
ToCV027	ToCV-yangling	China	East Asia	MC	Solanum lycopersicum	22-Nov-2019	MT163277
ToCV028	ToCV-SH-SNU	China	East Asia	MC	Solanum lycopersicum	Nov-2019	MW490608
ToCV029	ToCV-SH-SIPPE	China	East Asia	MC	Solanum lycopersicum	Nov-2019	MW490610
ToCV030	ToCV-SH-SIA	China	East Asia	MC	Solanum lycopersicum	Nov-2019	MW490612
ToCV051	ToCV-sponge gourd	China: Shandong	East Asia	MC	Luffa aegyptiaca Mill.	2015	OM144470
ToCV052	ToCV-watermelon	China: Shandong	East Asia	MC	Citrullus lanatus	2015	OM144471
ToCV034	GX	China: Guangxi	East Asia	MC	Solanum lycopersicum	Apr-2022	OP393471
ToCV031	SDTA	China	East Asia	MC	Solanum lycopersicum	09-Jan-2019	OR246920
ToCV032	CQ630	China: Chongqing	East Asia	MC	Solanum lycopersicum	Aug-2019	PQ153240
ToCV033	CQ630	China: Chongqing	East Asia	MC	Solanum lycopersicum	Aug-2019	PQ213440
ToCV065	SC744	China: Sichuan	East Asia	MC	Solanum lycopersicum	Aug-2019	PQ261057
ToCV091	K4	India	South Asia	SA	Solanum lycopersicum	28-Dec-2016	MN511714
ToCV092	PAK1	Pakistan	South Asia	SA	Solanum lycopersicum	13-Feb-2019	MN869006
ToCV093	PAK2	Pakistan	South Asia	SA	Solanum lycopersicum	14-Feb-2019	MN869007
ToCV094	ToCVPK1	Pakistan	South Asia	SA	Solanum lycopersicum	Aug-2018	OP729291
ToCV095	ToCVPK2	Pakistan	South Asia	SA	Solanum lycopersicum	Aug-2018	OP729292
ToCV096	ToCVPK3	Pakistan	South Asia	SA	Solanum lycopersicum	Aug-2018	OP729293
ToCV097	ToCVPK4	Pakistan	South Asia	SA	Solanum lycopersicum	Aug-2018	OP729294
ToCV098	ToCVPK5	Pakistan	South Asia	SA	Solanum lycopersicum	Aug-2018	OP729295
ToCV112	AT80/99	Spain	Europe	EU	Lycopersicon esculentum	2006	DQ136146
ToCV104	Gr-535	Greece	Europe	EU	Solanum lycopersicum	2008	EU284744
ToCV103	Fr	France: Bouches-du-Rhone	Europe	EU	Lycopersicon esculentum	2003	EU625350
ToCV109	To-Rh1933	Greece:Rhodes	Europe	EU	Lactuca sativa	2011	HG380084
ToCV105	To-Il1970	Greece:Ileia	Europe	EU	Amaranthus retroflexus	2011	HG380085
ToCV111	To-Se2042	Greece:Serres	Europe	EU	Solanum lycopersicum	2011	HG380086
ToCV110	To-Rh1835	Greece:Rhodes	Europe	EU	Solanum lycopersicum	2011	HG380087
ToCV106	To-Il1857	Greece:Ileia	Europe	EU	Solanum lycopersicum	2011	HG380088
ToCV107	To-Il2002	Greece:Ileia	Europe	EU	Chenopodium album	2011	HG380089
ToCV108	To-Il2010	Greece:Ileia	Europe	EU	Plantago major	2011	HG380090
ToCV113	2.5	Spain	Europe	EU	Solanum lycopersicum	2010	KJ200305
ToCV114	MM8	Spain	Europe	EU	Capsicum annuum	2005	KJ200307
ToCV115	Pl-1-2	Spain	Europe	EU	Solanum lycopersicum	1997	KJ200309
ToCV116	AT80/99-IC	Spain	Europe	EU	Solanum lycopersicum	2014	KJ740257
ToCV117	FERA_160205	United Kingdom	Europe	EU	Solanum lycopersicum	2016	KY810787
ToCV099	ToCV-CP-Alb-F	Albania	Europe	EU	Solanum lycopersicum	30-Oct-2021	OL542517
ToCV100	ToCV-CP-Alb-B	Albania	Europe	EU	Solanum lycopersicum	30-Oct-2021	OL542518
ToCV101	Al-F	Albania	Europe	EU	Solanum lycopersicum	10-Oct-2021	OL763445
ToCV102	Al-B	Albania	Europe	EU	Solanum lycopersicum	10-Oct-2021	OL763446
ToCV120	IS	Israel :Bet Dagan	Middle East	ME	Solanum lycopersicum	2003	DQ234673
ToCV121	SERIK	Turkey	Middle East	ME	Solanum lycopersicum	03-Feb-2015	KT455046
ToCV122	MERKEZ	Turkey	Middle East	ME	Solanum lycopersicum	03-Feb-2015	KT455047
ToCV123	KUMLUCA	Turkey	Middle East	ME	Solanum lycopersicum	03-Feb-2015	KT455048
ToCV124	DEMRE	Turkey	Middle East	ME	Solanum lycopersicum	03-Feb-2015	KT455049
ToCV125	KAS	Turkey	Middle East	ME	Solanum lycopersicum	03-Feb-2015	KT455050
ToCV126	Merkez	Turkey	Middle East	ME	Solanum lycopersicum	03-Feb-2015	KY419527
ToCV127	Kas	Turkey	Middle East	ME	Solanum lycopersicum	03-Feb-2015	KY419528
ToCV118	WSE	Egypt:Cairo, ARC	Middle East	ME	Solanum lycopersicum	2022-05-18	LC778252
ToCV119	WSE	Egypt:Cairo, ARC	Middle East	ME	Solanum lycopersicum	2022-05-18	LC794715
ToCV128	AKSU8	Turkey	Middle East	ME	Solanum lycopersicum	2012	MF576337
ToCV129	ALANYA42	Turkey	Middle East	ME	Solanum lycopersicum	2012	MF576338
ToCV130	ANTALYA6	Turkey	Middle East	ME	Solanum lycopersicum	2012	MF576339
ToCV131	ANTALYA22	Turkey	Middle East	ME	Solanum lycopersicum	2012	MF576340
ToCV132	FETHIYE72	Turkey	Middle East	ME	Solanum lycopersicum	2012	MF576341
ToCV133	FINIKE1	Turkey	Middle East	ME	Solanum lycopersicum	2012	MF576342
ToCV134	GAZIPASA4	Turkey	Middle East	ME	Solanum lycopersicum	2012	MF576343
ToCV135	KEMER20	Turkey	Middle East	ME	Solanum lycopersicum	2012	MF576344
ToCV136	KUMLUCA32	Turkey	Middle East	ME	Solanum lycopersicum	2012	MF576345
ToCV137	KUMLUCA39	Turkey	Middle East	ME	Solanum lycopersicum	2012	MF576346
ToCV138	MANAVGAT6	Turkey	Middle East	ME	Solanum lycopersicum	2012	MF576347
ToCV139	SERIK48	Turkey	Middle East	ME	Solanum lycopersicum	2012	MF576348
ToCV140	TRAntToCV	Turkey	Middle East	ME	Solanum melongena	May-2018	MK248741
ToCV142	CN-TR8	Turkey	Middle East	ME	Cestrum nocturnum	2018	MW662117
ToCV143	CN-TR11	Turkey	Middle East	ME	Cestrum nocturnum	2018	MW662118
ToCV144	CN-TR13	Turkey	Middle East	ME	Cestrum nocturnum	2018	MW662119
ToCV145	CN-TR15	Turkey	Middle East	ME	Cestrum nocturnum	2018	MW662120
ToCV150	Florida	USA: Florida	North America	AM	Lycopersicon esculentum	2005	AY903448
ToCV146	Amelia	USA	North America	AM	Lycopersicon esculentum	03-Nov-2010	HQ879840
ToCV147	FL47	USA	North America	AM	Lycopersicon esculentum	03-Nov-2010	HQ879841
ToCV148	Tygress	USA	North America	AM	Lycopersicon esculentum	03-Nov-2010	HQ879842
ToCV149	Shanty	USA	North America	AM	Lycopersicon esculentum	03-Nov-2010	HQ879843
ToCV156	ToC-Br2	Brazil: Sao Paulo	South America	AM	Solanum lycopersicum	2006	JQ952601
ToCV151	BR:Taquara:15	Brazil	South America	AM	Nicandra physaloides	2015	KY569401
ToCV152	Oleo	Brazil	South America	AM	Cucumis sativus	Feb-2019	MN172420
ToCV153	BR	Brazil	South America	AM	Capsicum annum L.	2019	MT279195
ToCV154	ToCV_tomato_BR	Brazil	South America	AM	Solanum lycopersicum	2019	MT673879
ToCV155	SA33	Brazil: Santo Amaro da Imperatriz, Santa Catarina	South America	AM	Solanum lycopersicum	Aug-2020	OR283248
Note:	Isolates sequenced in our previous study are indicated in bold fonts.
